# Supplementary material for: ﻿A new Arthrinium-like genus of Amphisphaeriales in China
Source: MycoKeys. 2022 Aug 1;92:27–43. doi: 10.3897/mycokeys.92.86521 (PMC9849059; doi:10.3897/mycokeys.92.86521)
Supplement: XML Treatment for Neoarthrinium [file mycokeys.92.86521-treatment1.xml]

<!DOCTYPE tp:taxon-treatment
  PUBLIC "-//TaxonX//DTD Taxonomic Treatment Publishing DTD v0 20100105//EN" "tax-treatment-NSO.dtd">
<tp:taxon-treatment xmlns:tp="http://www.plazi.org/taxpub"><tp:treatment-meta><kwd-group><label>Taxon classification</label><kwd>
                <named-content content-type="kingdom">Fungi</named-content>
              </kwd><kwd>
                <named-content content-type="order">Amphisphaeriales</named-content>
              </kwd><kwd>
                <named-content content-type="family">Apiosporaceae</named-content>
              </kwd></kwd-group><mixed-citation publication-type="journal"><person-group><name><surname>Jiang</surname><given-names>Ning</given-names></name><name><surname>Voglmayr</surname><given-names>Hermann</given-names></name><name><surname>Ma</surname><given-names>Chun-Yan</given-names></name><name><surname>Xue</surname><given-names>Han</given-names></name><name><surname>Piao</surname><given-names>Chun-Gen</given-names></name><name><surname>Li</surname><given-names>Yong</given-names></name></person-group><article-title>﻿A new <italic><tp:taxon-name><tp:taxon-name-part taxon-name-part-type="genus" reg="Arthrinium">Arthrinium</tp:taxon-name-part></tp:taxon-name></italic>-like genus of <tp:taxon-name><tp:taxon-name-part taxon-name-part-type="order">Amphisphaeriales</tp:taxon-name-part></tp:taxon-name> in China</article-title><source>MycoKeys</source><day>01</day><month>08</month><year>2022</year><volume>92</volume><fpage>27</fpage><lpage>43</lpage><pub-id pub-id-type="doi">10.3897/mycokeys.92.86521</pub-id></mixed-citation></tp:treatment-meta><tp:nomenclature><label>﻿</label><tp:taxon-name>
              <object-id xmlns:xlink="http://www.w3.org/1999/xlink" content-type="arpha" xlink:type="simple">0F22D7F7-D920-516B-90DB-F1A07FFDFA3C</object-id>
              <tp:taxon-name-part taxon-name-part-type="genus" reg="Neoarthrinium">Neoarthrinium</tp:taxon-name-part>
              <object-id xmlns:xlink="http://www.w3.org/1999/xlink" content-type="mycobank" xlink:type="simple">843845</object-id>
            </tp:taxon-name><tp:taxon-authority>Ning Jiang</tp:taxon-authority><tp:taxon-status xmlns:xlink="http://www.w3.org/1999/xlink" xlink:type="simple">gen. nov.</tp:taxon-status></tp:nomenclature><tp:treatment-sec sec-type="etymology" id="SECID0EWXCK"><title>Etymology.</title><p>Named after its morphological similarity to <italic><tp:taxon-name><tp:taxon-name-part taxon-name-part-type="genus" reg="Arthrinium">Arthrinium</tp:taxon-name-part></tp:taxon-name></italic>.</p></tp:treatment-sec><tp:treatment-sec sec-type="type species" id="SECID0EDYCK"><title>Type species.</title><p><italic><tp:taxon-name><tp:taxon-name-part taxon-name-part-type="genus" reg="Neoarthrinium">Neoarthrinium</tp:taxon-name-part><tp:taxon-name-part taxon-name-part-type="species" reg="lithocarpicola">lithocarpicola</tp:taxon-name-part></tp:taxon-name></italic> Ning Jiang</p></tp:treatment-sec><tp:treatment-sec sec-type="description" id="SECID0EUYCK"><title>Description.</title><p>
             Hyphae formed on <abbrev xmlns:xlink="http://www.w3.org/1999/xlink" xlink:title="potato dextrose agar" id="ABBRID0E1YCK" xlink:type="simple">PDA</abbrev> hyaline, branched, septate. Asexual morph: Conidiophores cylindrical, septate, verrucose, flexuous, sometimes reduced to conidiogenous cells. Conidiogenous cells erect, blastic, aggregated in clusters on hyphae, hyaline to pale brown, smooth, doliiform, subglobose to lageniform, branched. Conidia brown to dark brown, smooth to finely roughened, subglobose, ellipsoid to lenticular, with a longitudinal germ slit, occasionally elongated to ellipsoidal. Sexual morph: Undetermined.</p></tp:treatment-sec></tp:taxon-treatment>
