# Supplementary material for: ﻿A new Arthrinium-like genus of Amphisphaeriales in China
Source: MycoKeys. 2022 Aug 1;92:27–43. doi: 10.3897/mycokeys.92.86521 (PMC9849059; doi:10.3897/mycokeys.92.86521)
Supplement: XML Treatment for Neoarthrinium lithocarpicola [file mycokeys.92.86521-treatment2.xml]

<!DOCTYPE tp:taxon-treatment
  PUBLIC "-//TaxonX//DTD Taxonomic Treatment Publishing DTD v0 20100105//EN" "tax-treatment-NSO.dtd">
<tp:taxon-treatment xmlns:tp="http://www.plazi.org/taxpub"><tp:treatment-meta><kwd-group><label>Taxon classification</label><kwd>
                <named-content content-type="kingdom">Fungi</named-content>
              </kwd><kwd>
                <named-content content-type="order">Amphisphaeriales</named-content>
              </kwd><kwd>
                <named-content content-type="family">Apiosporaceae</named-content>
              </kwd></kwd-group><mixed-citation publication-type="journal"><person-group><name><surname>Jiang</surname><given-names>Ning</given-names></name><name><surname>Voglmayr</surname><given-names>Hermann</given-names></name><name><surname>Ma</surname><given-names>Chun-Yan</given-names></name><name><surname>Xue</surname><given-names>Han</given-names></name><name><surname>Piao</surname><given-names>Chun-Gen</given-names></name><name><surname>Li</surname><given-names>Yong</given-names></name></person-group><article-title>﻿A new <italic><tp:taxon-name><tp:taxon-name-part taxon-name-part-type="genus" reg="Arthrinium">Arthrinium</tp:taxon-name-part></tp:taxon-name></italic>-like genus of <tp:taxon-name><tp:taxon-name-part taxon-name-part-type="order">Amphisphaeriales</tp:taxon-name-part></tp:taxon-name> in China</article-title><source>MycoKeys</source><day>01</day><month>08</month><year>2022</year><volume>92</volume><fpage>27</fpage><lpage>43</lpage><pub-id pub-id-type="doi">10.3897/mycokeys.92.86521</pub-id></mixed-citation></tp:treatment-meta><tp:nomenclature><label>﻿</label><tp:taxon-name>
              <object-id xmlns:xlink="http://www.w3.org/1999/xlink" content-type="arpha" xlink:type="simple">080D8973-BDAF-5A96-AB80-82D4041D2664</object-id>
              <tp:taxon-name-part taxon-name-part-type="genus" reg="Neoarthrinium">Neoarthrinium</tp:taxon-name-part>
              <tp:taxon-name-part taxon-name-part-type="species" reg="lithocarpicola">lithocarpicola</tp:taxon-name-part>
              <object-id xmlns:xlink="http://www.w3.org/1999/xlink" content-type="mycobank" xlink:type="simple">843846</object-id>
            </tp:taxon-name><tp:taxon-authority>Ning Jiang</tp:taxon-authority><tp:taxon-status xmlns:xlink="http://www.w3.org/1999/xlink" xlink:type="simple">sp. nov.</tp:taxon-status><xref ref-type="fig" rid="F2">Fig. 2</xref></tp:nomenclature><tp:treatment-sec sec-type="etymology" id="SECID0EM1CK"><title>Etymology.</title><p>Named for its host genus “<italic><tp:taxon-name><tp:taxon-name-part taxon-name-part-type="genus" reg="Lithocarpus">Lithocarpus</tp:taxon-name-part></tp:taxon-name></italic>” and “-<italic>cola</italic>” = inhabiting.</p></tp:treatment-sec><tp:treatment-sec sec-type="description" id="SECID0E21CK"><title>Description.</title><p>Hyphae 1.5–4.5 μm diam., hyaline, branched, septate. Asexual morph: Conidiophores cylindrical, septate, verrucose, flexuous, sometimes reduced to conidiogenous cells. Conidiogenous cells erect, blastic, aggregated in clusters on hyphae, hyaline to pale brown, smooth, globose to subglobose, branched, (4–)5.5–8 × 2.5–3.5(–4) μm, mean ± SD = 6.6 ± 1.3 × 3.1 ± 0.4 μm, n = 50. Conidia brown to dark brown, smooth to finely roughened, subglobose to lenticular, with a longitudinal germ slit, occasionally elongated to ellipsoidal, (5–)6–8(–8.5) × (4.5–)5–5.5(–6) μm, mean ± SD = 7 ± 0.8 × 5.3 ± 0.5 μm, L/W = 1.1–1.8, n = 50. Sexual morph: Undetermined.</p><fig id="F2" position="float" orientation="portrait"><object-id xmlns:xlink="http://www.w3.org/1999/xlink" content-type="doi" xlink:type="simple">10.3897/mycokeys.92.86521.figure2</object-id><object-id xmlns:xlink="http://www.w3.org/1999/xlink" content-type="arpha" xlink:type="simple">191C858D-F0C8-5BCB-97DA-FC7D65A1CA6E</object-id><label>Figure 2.</label><caption><p><italic><tp:taxon-name><tp:taxon-name-part taxon-name-part-type="genus" reg="Neoarthrinium">Neoarthrinium</tp:taxon-name-part><tp:taxon-name-part taxon-name-part-type="species" reg="lithocarpicola">lithocarpicola</tp:taxon-name-part></tp:taxon-name></italic><bold>A</bold> colony on <abbrev xmlns:xlink="http://www.w3.org/1999/xlink" xlink:title="potato dextrose agar" id="ABBRID0EV2CK" xlink:type="simple">PDA</abbrev><bold>B</bold> conidiomata formed in culture <bold>C–F</bold> conidiogenous cells giving rise to conidia <bold>G–I</bold> conidia. Scale bars: 500 μm (<bold>B</bold>), 10 μm (<bold>C–I</bold>).</p></caption><graphic xmlns:xlink="http://www.w3.org/1999/xlink" xlink:href="mycokeys-92-027-g002.jpg" position="float" orientation="portrait" xlink:type="simple" id="oo_722438.jpg"><uri content-type="original_file" xlink:type="simple">https://binary.pensoft.net/fig/722438</uri></graphic></fig></tp:treatment-sec><tp:treatment-sec sec-type="description" id="SECID0EI3CK"><title>Culture characters.</title><p>
              Colonies on <abbrev xmlns:xlink="http://www.w3.org/1999/xlink" xlink:title="potato dextrose agar" id="ABBRID0EO3CK" xlink:type="simple">PDA</abbrev> flat, spreading, with flocculent aerial mycelium forming concentric rings, edge entire, mouse grey to greyish-green, reaching 60 mm diam. after 10 d at 25 °C, forming abundant conidiomata.</p></tp:treatment-sec><tp:treatment-sec sec-type="material" id="SECID0ES3CK"><title>Specimens examined.</title><p>China. Guangdong Province, Guangzhou City, on leaf spots of <italic><tp:taxon-name><tp:taxon-name-part taxon-name-part-type="genus" reg="Lithocarpus">Lithocarpus</tp:taxon-name-part><tp:taxon-name-part taxon-name-part-type="species" reg="glaber">glaber</tp:taxon-name-part></tp:taxon-name></italic> (Thunb.) Nakai, <italic>Shang Sun</italic> (holotype CAF800050 = JNH0046; ex-type living culture: <abbrev xmlns:xlink="http://www.w3.org/1999/xlink" xlink:title="China Forestry Culture Collection Center" id="ABBRID0EF4CK" xlink:type="simple">CFCC</abbrev> 54456; other living culture: <abbrev xmlns:xlink="http://www.w3.org/1999/xlink" xlink:title="China Forestry Culture Collection Center" id="ABBRID0EJ4CK" xlink:type="simple">CFCC</abbrev> 55883).</p></tp:treatment-sec><tp:treatment-sec sec-type="notes" id="SECID0EN4CK"><title>Notes.</title><p>Two isolates of <italic><tp:taxon-name><tp:taxon-name-part taxon-name-part-type="genus" reg="Neoarthrinium">Neoarthrinium</tp:taxon-name-part><tp:taxon-name-part taxon-name-part-type="species" reg="lithocarpicola">lithocarpicola</tp:taxon-name-part></tp:taxon-name></italic> from <italic><tp:taxon-name><tp:taxon-name-part taxon-name-part-type="genus" reg="Lithocarpus">Lithocarpus</tp:taxon-name-part><tp:taxon-name-part taxon-name-part-type="species" reg="glaber">glaber</tp:taxon-name-part></tp:taxon-name></italic> (Thunb.) Nakai formed a well-supported monophyletic clade, distinct from <italic><tp:taxon-name><tp:taxon-name-part taxon-name-part-type="genus" reg="Neoarthrinium">N.</tp:taxon-name-part><tp:taxon-name-part taxon-name-part-type="species" reg="moseri">moseri</tp:taxon-name-part></tp:taxon-name></italic>, <italic><tp:taxon-name><tp:taxon-name-part taxon-name-part-type="genus" reg="Neoarthrinium">N.</tp:taxon-name-part><tp:taxon-name-part taxon-name-part-type="species" reg="trachycarpi">trachycarpi</tp:taxon-name-part></tp:taxon-name></italic> and <italic><tp:taxon-name><tp:taxon-name-part taxon-name-part-type="genus" reg="Neoarthrinium">N.</tp:taxon-name-part><tp:taxon-name-part taxon-name-part-type="species" reg="urticae">urticae</tp:taxon-name-part></tp:taxon-name></italic> (Fig. <xref ref-type="fig" rid="F1">1</xref>). Morphologically, <italic><tp:taxon-name><tp:taxon-name-part taxon-name-part-type="genus" reg="Neoarthrinium">N.</tp:taxon-name-part><tp:taxon-name-part taxon-name-part-type="species" reg="lithocarpicola">lithocarpicola</tp:taxon-name-part></tp:taxon-name></italic> is distinguished from <italic><tp:taxon-name><tp:taxon-name-part taxon-name-part-type="genus" reg="Neoarthrinium">N.</tp:taxon-name-part><tp:taxon-name-part taxon-name-part-type="species" reg="moseri">moseri</tp:taxon-name-part></tp:taxon-name></italic> in smaller conidia (5–8.5 × 4.5–6 µm in <italic><tp:taxon-name><tp:taxon-name-part taxon-name-part-type="genus" reg="Neoarthrinium">N.</tp:taxon-name-part><tp:taxon-name-part taxon-name-part-type="species" reg="lithocarpicola">lithocarpicola</tp:taxon-name-part></tp:taxon-name></italic> vs. 10–14 × 3–4.5 µm in <italic><tp:taxon-name><tp:taxon-name-part taxon-name-part-type="genus" reg="Neoarthrinium">N.</tp:taxon-name-part><tp:taxon-name-part taxon-name-part-type="species" reg="moseri">moseri</tp:taxon-name-part></tp:taxon-name></italic>; <xref ref-type="bibr" rid="B11">Gams 1995</xref>). <italic><tp:taxon-name><tp:taxon-name-part taxon-name-part-type="genus" reg="Neoarthrinium">Neoarthrinium</tp:taxon-name-part><tp:taxon-name-part taxon-name-part-type="species" reg="lithocarpicola">lithocarpicola</tp:taxon-name-part></tp:taxon-name></italic> is different from <italic><tp:taxon-name><tp:taxon-name-part taxon-name-part-type="genus" reg="Neoarthrinium">N.</tp:taxon-name-part><tp:taxon-name-part taxon-name-part-type="species" reg="urticae">urticae</tp:taxon-name-part></tp:taxon-name></italic> by lacking thick blackish septa in conidiophores (<xref ref-type="bibr" rid="B8">Ellis 1965</xref>). <italic><tp:taxon-name><tp:taxon-name-part taxon-name-part-type="genus" reg="Neoarthrinium">Neoarthrinium</tp:taxon-name-part><tp:taxon-name-part taxon-name-part-type="species" reg="lithocarpicola">lithocarpicola</tp:taxon-name-part></tp:taxon-name></italic> is similar to <italic><tp:taxon-name><tp:taxon-name-part taxon-name-part-type="genus" reg="Neoarthrinium">N.</tp:taxon-name-part><tp:taxon-name-part taxon-name-part-type="species" reg="trachycarpi">trachycarpi</tp:taxon-name-part></tp:taxon-name></italic> in the size of its conidiogenous cells and conidia, but it can be distinguished by its globose to subglobose conidiogenous cells (<xref ref-type="bibr" rid="B52">Yan et al. 2019</xref>).</p></tp:treatment-sec><tp:treatment-sec><!--Section generated to contain objects referenced in tp:taxon-treatment.--><fig id="F1" position="float" orientation="portrait"><object-id xmlns:xlink="http://www.w3.org/1999/xlink" content-type="doi" xlink:type="simple">10.3897/mycokeys.92.86521.figure1</object-id><object-id xmlns:xlink="http://www.w3.org/1999/xlink" content-type="arpha" xlink:type="simple">8F601CAC-3830-542B-8B18-F66DA6823DD6</object-id><label>Figure 1.</label><caption><p>Phylogram of <tp:taxon-name><tp:taxon-name-part taxon-name-part-type="order">Amphisphaeriales</tp:taxon-name-part></tp:taxon-name> resulting from a Maximum Likelihood analysis, based on a combined matrix of ITS, LSU, <italic>tef1</italic> and <italic>tub2</italic>. Numbers above the branches indicate <abbrev xmlns:xlink="http://www.w3.org/1999/xlink" xlink:title="Maximum Likelihood" id="ABBRID0EGVCK" xlink:type="simple">ML</abbrev> bootstraps (left, <abbrev xmlns:xlink="http://www.w3.org/1999/xlink" xlink:title="Maximum Likelihood" id="ABBRID0EKVCK" xlink:type="simple">ML</abbrev> BS ≥ 50%) and Bayesian Posterior Probabilities (right, <abbrev xmlns:xlink="http://www.w3.org/1999/xlink" xlink:title="Bayesian posterior probabilities" id="ABBRID0EOVCK" xlink:type="simple">BPP</abbrev> ≥ 0.90). The tree is rooted with <italic><tp:taxon-name><tp:taxon-name-part taxon-name-part-type="genus" reg="Clypeosphaeria">Clypeosphaeria</tp:taxon-name-part><tp:taxon-name-part taxon-name-part-type="species" reg="mamillana">mamillana</tp:taxon-name-part></tp:taxon-name></italic> (CBS 140735) and <italic><tp:taxon-name><tp:taxon-name-part taxon-name-part-type="genus" reg="Pseudosporidesmium">Pseudosporidesmium</tp:taxon-name-part><tp:taxon-name-part taxon-name-part-type="species" reg="knawiae">knawiae</tp:taxon-name-part></tp:taxon-name></italic> (CBS 123529). New species and combinations proposed in the present study are marked in blue.</p></caption><graphic xmlns:xlink="http://www.w3.org/1999/xlink" xlink:href="mycokeys-92-027-g001.jpg" position="float" orientation="portrait" xlink:type="simple" id="oo_722437.jpg"><uri content-type="original_file" xlink:type="simple">https://binary.pensoft.net/fig/722437</uri></graphic></fig></tp:treatment-sec><ref-list><ref id="B11"><mixed-citation xmlns:xlink="http://www.w3.org/1999/xlink" xlink:type="simple"><person-group><name name-style="western"><surname>Gams</surname><given-names>W</given-names></name></person-group> (<year>1995</year>) <article-title>An unusual species of <italic><tp:taxon-name><tp:taxon-name-part taxon-name-part-type="genus">Wardomyces</tp:taxon-name-part></tp:taxon-name></italic> (<tp:taxon-name><tp:taxon-name-part taxon-name-part-type="above-genus">Hyphomycetes</tp:taxon-name-part></tp:taxon-name>).</article-title><source>Beihefte zur Sydowia</source><volume>10</volume>: <fpage>67</fpage>–<lpage>72</lpage>.</mixed-citation></ref><ref id="B8"><mixed-citation xmlns:xlink="http://www.w3.org/1999/xlink" xlink:type="simple"><person-group><name name-style="western"><surname>Ellis</surname><given-names>MB</given-names></name></person-group> (<year>1965</year>) <article-title>Dematiaceous <tp:taxon-name><tp:taxon-name-part taxon-name-part-type="above-genus">Hyphomycetes</tp:taxon-name-part></tp:taxon-name>. VI.</article-title><source>Mycological Papers</source><volume>103</volume>: <fpage>1</fpage>–<lpage>46</lpage>.</mixed-citation></ref><ref id="B52"><mixed-citation xmlns:xlink="http://www.w3.org/1999/xlink" xlink:type="simple"><person-group><name name-style="western"><surname>Yan</surname><given-names>H</given-names></name><name name-style="western"><surname>Jiang</surname><given-names>N</given-names></name><name name-style="western"><surname>Liang</surname><given-names>LY</given-names></name><name name-style="western"><surname>Yang</surname><given-names>Q</given-names></name><name name-style="western"><surname>Tian</surname><given-names>CM</given-names></name></person-group> (<year>2019</year>) <article-title><italic><tp:taxon-name><tp:taxon-name-part taxon-name-part-type="genus">Arthrinium</tp:taxon-name-part><tp:taxon-name-part taxon-name-part-type="species">trachycarpum</tp:taxon-name-part></tp:taxon-name></italic> sp. nov. from <italic><tp:taxon-name><tp:taxon-name-part taxon-name-part-type="genus">Trachycarpus</tp:taxon-name-part><tp:taxon-name-part taxon-name-part-type="species">fortuneii</tp:taxon-name-part></tp:taxon-name></italic> in China.</article-title><source>Phytotaxa</source><volume>400</volume>(<issue>3</issue>): <fpage>203</fpage>–<lpage>210</lpage>. <ext-link xlink:type="simple" ext-link-type="doi" xlink:href="10.11646/phytotaxa.400.3.7">https://doi.org/10.11646/phytotaxa.400.3.7</ext-link></mixed-citation></ref></ref-list></tp:taxon-treatment>
