# Supplementary material for: ﻿A new Arthrinium-like genus of Amphisphaeriales in China
Source: MycoKeys. 2022 Aug 1;92:27–43. doi: 10.3897/mycokeys.92.86521 (PMC9849059; doi:10.3897/mycokeys.92.86521)
Supplement: XML Treatment for Neoarthrinium moseri [file mycokeys.92.86521-treatment3.xml]

<!DOCTYPE tp:taxon-treatment
  PUBLIC "-//TaxonX//DTD Taxonomic Treatment Publishing DTD v0 20100105//EN" "tax-treatment-NSO.dtd">
<tp:taxon-treatment xmlns:tp="http://www.plazi.org/taxpub"><tp:treatment-meta><kwd-group><label>Taxon classification</label><kwd>
                <named-content content-type="kingdom">Fungi</named-content>
              </kwd><kwd>
                <named-content content-type="order">Amphisphaeriales</named-content>
              </kwd><kwd>
                <named-content content-type="family">Apiosporaceae</named-content>
              </kwd></kwd-group><mixed-citation publication-type="journal"><person-group><name><surname>Jiang</surname><given-names>Ning</given-names></name><name><surname>Voglmayr</surname><given-names>Hermann</given-names></name><name><surname>Ma</surname><given-names>Chun-Yan</given-names></name><name><surname>Xue</surname><given-names>Han</given-names></name><name><surname>Piao</surname><given-names>Chun-Gen</given-names></name><name><surname>Li</surname><given-names>Yong</given-names></name></person-group><article-title>﻿A new <italic><tp:taxon-name><tp:taxon-name-part taxon-name-part-type="genus" reg="Arthrinium">Arthrinium</tp:taxon-name-part></tp:taxon-name></italic>-like genus of <tp:taxon-name><tp:taxon-name-part taxon-name-part-type="order">Amphisphaeriales</tp:taxon-name-part></tp:taxon-name> in China</article-title><source>MycoKeys</source><day>01</day><month>08</month><year>2022</year><volume>92</volume><fpage>27</fpage><lpage>43</lpage><pub-id pub-id-type="doi">10.3897/mycokeys.92.86521</pub-id></mixed-citation></tp:treatment-meta><tp:nomenclature><label>﻿</label><tp:taxon-name>
              <object-id xmlns:xlink="http://www.w3.org/1999/xlink" content-type="arpha" xlink:type="simple">F199C77A-6306-51CB-A79A-84705D6FABDA</object-id>
              <tp:taxon-name-part taxon-name-part-type="genus" reg="Neoarthrinium">Neoarthrinium</tp:taxon-name-part>
              <tp:taxon-name-part taxon-name-part-type="species" reg="moseri">moseri</tp:taxon-name-part>
              <object-id xmlns:xlink="http://www.w3.org/1999/xlink" content-type="mycobank" xlink:type="simple">844772</object-id>
            </tp:taxon-name><tp:taxon-authority>(W. Gams) Voglmayr</tp:taxon-authority><tp:taxon-status xmlns:xlink="http://www.w3.org/1999/xlink" xlink:type="simple">comb. nov.</tp:taxon-status></tp:nomenclature><tp:treatment-sec sec-type="Basionym" id="SECID0E2DDK"><title>Basionym.</title><p><italic><tp:taxon-name><tp:taxon-name-part taxon-name-part-type="genus" reg="Wardomyces">Wardomyces</tp:taxon-name-part><tp:taxon-name-part taxon-name-part-type="species" reg="moseri">moseri</tp:taxon-name-part></tp:taxon-name></italic> W. Gams, Beih. Sydowia 10: 67 (1995)</p></tp:treatment-sec><tp:treatment-sec sec-type="notes" id="SECID0EMEDK"><title>Notes.</title><p>Based on a placement within <tp:taxon-name><tp:taxon-name-part taxon-name-part-type="order">Xylariales</tp:taxon-name-part></tp:taxon-name> in phylogenetic analyses, <xref ref-type="bibr" rid="B42">Sandoval-Denis et al. (2016)</xref> excluded this species from the genus (<tp:taxon-name><tp:taxon-name-part taxon-name-part-type="order">Microascales</tp:taxon-name-part></tp:taxon-name>); however, they did not suggest an alternative generic classification. The blastic hyaline, smooth, lageniform conidiogenous cells aggregated in clusters and the subglobose to ellipsoid dark brown conidia with a longitudinal germ slit (<xref ref-type="bibr" rid="B11">Gams 1995</xref>) fully matched the genus <italic><tp:taxon-name><tp:taxon-name-part taxon-name-part-type="genus" reg="Neoarthrinum">Neoarthrinum</tp:taxon-name-part></tp:taxon-name></italic>. The ITS, LSU and <italic>tub2</italic> sequences of the ex-holotype strain of <italic><tp:taxon-name><tp:taxon-name-part taxon-name-part-type="genus" reg="Neoarthrinium">N.</tp:taxon-name-part><tp:taxon-name-part taxon-name-part-type="species" reg="moseri">moseri</tp:taxon-name-part></tp:taxon-name></italic> (CBS 164.80) are almost identical to those of <italic><tp:taxon-name><tp:taxon-name-part taxon-name-part-type="genus" reg="Neoarthrinium">N.</tp:taxon-name-part><tp:taxon-name-part taxon-name-part-type="species" reg="trachycarpi">trachycarpi</tp:taxon-name-part></tp:taxon-name></italic>, indicating that they may be synonymous. Both species were isolated from petioles of palms: <italic><tp:taxon-name><tp:taxon-name-part taxon-name-part-type="genus" reg="Neoarthrinium">N.</tp:taxon-name-part><tp:taxon-name-part taxon-name-part-type="species" reg="moseri">moseri</tp:taxon-name-part></tp:taxon-name></italic> from <italic><tp:taxon-name><tp:taxon-name-part taxon-name-part-type="genus" reg="Mauritia">Mauritia</tp:taxon-name-part><tp:taxon-name-part taxon-name-part-type="species" reg="minor">minor</tp:taxon-name-part></tp:taxon-name></italic> Burret in Colombia and <italic><tp:taxon-name><tp:taxon-name-part taxon-name-part-type="genus" reg="Neoarthrinium">N.</tp:taxon-name-part><tp:taxon-name-part taxon-name-part-type="species" reg="trachycarpi">trachycarpi</tp:taxon-name-part></tp:taxon-name></italic> from <italic><tp:taxon-name><tp:taxon-name-part taxon-name-part-type="genus" reg="Trachycarpus">Trachycarpus</tp:taxon-name-part><tp:taxon-name-part taxon-name-part-type="species" reg="fortunei">fortunei</tp:taxon-name-part></tp:taxon-name></italic> (Hook.) H.Wendl. in China. However, the two species were reported to differ in conidial size (10–14 × 3–4.5 µm in <italic><tp:taxon-name><tp:taxon-name-part taxon-name-part-type="genus" reg="Neoarthrinium">N.</tp:taxon-name-part><tp:taxon-name-part taxon-name-part-type="species" reg="moseri">moseri</tp:taxon-name-part></tp:taxon-name></italic> vs. 6.1–8.5 × 4.2–5.8 μm in <italic><tp:taxon-name><tp:taxon-name-part taxon-name-part-type="genus" reg="Neoarthrinium">N.</tp:taxon-name-part><tp:taxon-name-part taxon-name-part-type="species" reg="trachycarpi">trachycarpi</tp:taxon-name-part></tp:taxon-name></italic>; <xref ref-type="bibr" rid="B11">Gams 1995</xref>; <xref ref-type="bibr" rid="B52">Yan et al. 2019</xref>) and for the time being, we therefore kept them separate.</p></tp:treatment-sec><ref-list><ref id="B42"><mixed-citation xmlns:xlink="http://www.w3.org/1999/xlink" xlink:type="simple"><person-group><name name-style="western"><surname>Sandoval-Denis</surname><given-names>M</given-names></name><name name-style="western"><surname>Guarro</surname><given-names>J</given-names></name><name name-style="western"><surname>Cano-Lira</surname><given-names>JF</given-names></name><name name-style="western"><surname>Sutton</surname><given-names>DA</given-names></name><name name-style="western"><surname>Wiederhold</surname><given-names>NP</given-names></name><name name-style="western"><surname>de Hoog</surname><given-names>GS</given-names></name><name name-style="western"><surname>Abbott</surname><given-names>SP</given-names></name><name name-style="western"><surname>Decock</surname><given-names>C</given-names></name><name name-style="western"><surname>Sigler</surname><given-names>L</given-names></name><name name-style="western"><surname>Gené</surname><given-names>J</given-names></name></person-group> (<year>2016</year>) <article-title>Phylogeny and taxonomic revision of <tp:taxon-name><tp:taxon-name-part taxon-name-part-type="family">Microascaceae</tp:taxon-name-part></tp:taxon-name> with emphasis on synnematous fungi.</article-title><source>Studies in Mycology</source><volume>83</volume>(<issue>1</issue>): <fpage>193</fpage>–<lpage>233</lpage>. <ext-link xlink:type="simple" ext-link-type="doi" xlink:href="10.1016/j.simyco.2016.07.002">https://doi.org/10.1016/j.simyco.2016.07.002</ext-link></mixed-citation></ref><ref id="B11"><mixed-citation xmlns:xlink="http://www.w3.org/1999/xlink" xlink:type="simple"><person-group><name name-style="western"><surname>Gams</surname><given-names>W</given-names></name></person-group> (<year>1995</year>) <article-title>An unusual species of <italic><tp:taxon-name><tp:taxon-name-part taxon-name-part-type="genus">Wardomyces</tp:taxon-name-part></tp:taxon-name></italic> (<tp:taxon-name><tp:taxon-name-part taxon-name-part-type="above-genus">Hyphomycetes</tp:taxon-name-part></tp:taxon-name>).</article-title><source>Beihefte zur Sydowia</source><volume>10</volume>: <fpage>67</fpage>–<lpage>72</lpage>.</mixed-citation></ref><ref id="B52"><mixed-citation xmlns:xlink="http://www.w3.org/1999/xlink" xlink:type="simple"><person-group><name name-style="western"><surname>Yan</surname><given-names>H</given-names></name><name name-style="western"><surname>Jiang</surname><given-names>N</given-names></name><name name-style="western"><surname>Liang</surname><given-names>LY</given-names></name><name name-style="western"><surname>Yang</surname><given-names>Q</given-names></name><name name-style="western"><surname>Tian</surname><given-names>CM</given-names></name></person-group> (<year>2019</year>) <article-title><italic><tp:taxon-name><tp:taxon-name-part taxon-name-part-type="genus">Arthrinium</tp:taxon-name-part><tp:taxon-name-part taxon-name-part-type="species">trachycarpum</tp:taxon-name-part></tp:taxon-name></italic> sp. nov. from <italic><tp:taxon-name><tp:taxon-name-part taxon-name-part-type="genus">Trachycarpus</tp:taxon-name-part><tp:taxon-name-part taxon-name-part-type="species">fortuneii</tp:taxon-name-part></tp:taxon-name></italic> in China.</article-title><source>Phytotaxa</source><volume>400</volume>(<issue>3</issue>): <fpage>203</fpage>–<lpage>210</lpage>. <ext-link xlink:type="simple" ext-link-type="doi" xlink:href="10.11646/phytotaxa.400.3.7">https://doi.org/10.11646/phytotaxa.400.3.7</ext-link></mixed-citation></ref></ref-list></tp:taxon-treatment>
