# Supplementary material for: ﻿A new Arthrinium-like genus of Amphisphaeriales in China
Source: MycoKeys. 2022 Aug 1;92:27–43. doi: 10.3897/mycokeys.92.86521 (PMC9849059; doi:10.3897/mycokeys.92.86521)
Supplement: XML Treatment for Neoarthrinium trachycarpi [file mycokeys.92.86521-treatment4.xml]

<!DOCTYPE tp:taxon-treatment
  PUBLIC "-//TaxonX//DTD Taxonomic Treatment Publishing DTD v0 20100105//EN" "tax-treatment-NSO.dtd">
<tp:taxon-treatment xmlns:tp="http://www.plazi.org/taxpub"><tp:treatment-meta><kwd-group><label>Taxon classification</label><kwd>
                <named-content content-type="kingdom">Fungi</named-content>
              </kwd><kwd>
                <named-content content-type="order">Amphisphaeriales</named-content>
              </kwd><kwd>
                <named-content content-type="family">Apiosporaceae</named-content>
              </kwd></kwd-group><mixed-citation publication-type="journal"><person-group><name><surname>Jiang</surname><given-names>Ning</given-names></name><name><surname>Voglmayr</surname><given-names>Hermann</given-names></name><name><surname>Ma</surname><given-names>Chun-Yan</given-names></name><name><surname>Xue</surname><given-names>Han</given-names></name><name><surname>Piao</surname><given-names>Chun-Gen</given-names></name><name><surname>Li</surname><given-names>Yong</given-names></name></person-group><article-title>﻿A new <italic><tp:taxon-name><tp:taxon-name-part taxon-name-part-type="genus" reg="Arthrinium">Arthrinium</tp:taxon-name-part></tp:taxon-name></italic>-like genus of <tp:taxon-name><tp:taxon-name-part taxon-name-part-type="order">Amphisphaeriales</tp:taxon-name-part></tp:taxon-name> in China</article-title><source>MycoKeys</source><day>01</day><month>08</month><year>2022</year><volume>92</volume><fpage>27</fpage><lpage>43</lpage><pub-id pub-id-type="doi">10.3897/mycokeys.92.86521</pub-id></mixed-citation></tp:treatment-meta><tp:nomenclature><label>﻿</label><tp:taxon-name>
              <object-id xmlns:xlink="http://www.w3.org/1999/xlink" content-type="arpha" xlink:type="simple">FDA9EAE0-58E6-5223-B458-E47E1D6B83C2</object-id>
              <tp:taxon-name-part taxon-name-part-type="genus" reg="Neoarthrinium">Neoarthrinium</tp:taxon-name-part>
              <tp:taxon-name-part taxon-name-part-type="species" reg="trachycarpi">trachycarpi</tp:taxon-name-part>
              <object-id xmlns:xlink="http://www.w3.org/1999/xlink" content-type="mycobank" xlink:type="simple">843847</object-id>
            </tp:taxon-name><tp:taxon-authority>(C.M. Tian &amp; H. Yan) Ning Jiang</tp:taxon-authority><tp:taxon-status xmlns:xlink="http://www.w3.org/1999/xlink" xlink:type="simple">comb. nov.</tp:taxon-status></tp:nomenclature><tp:treatment-sec sec-type="Basionym" id="SECID0EWJDK"><title>Basionym.</title><p><italic><tp:taxon-name><tp:taxon-name-part taxon-name-part-type="genus" reg="Arthrinium">Arthrinium</tp:taxon-name-part><tp:taxon-name-part taxon-name-part-type="species" reg="trachycarpi">trachycarpi</tp:taxon-name-part></tp:taxon-name></italic> C.M. Tian &amp; H. Yan [as ‘<italic><tp:taxon-name><tp:taxon-name-part taxon-name-part-type="genus" reg="Arthrinium"/><tp:taxon-name-part taxon-name-part-type="species" reg="trachycarpum">trachycarpum</tp:taxon-name-part></tp:taxon-name></italic>’], Phytotaxa 400(3): 208 (2019)</p></tp:treatment-sec></tp:taxon-treatment>
