# Supplementary material for: ﻿A new Arthrinium-like genus of Amphisphaeriales in China
Source: MycoKeys. 2022 Aug 1;92:27–43. doi: 10.3897/mycokeys.92.86521 (PMC9849059; doi:10.3897/mycokeys.92.86521)
Supplement: XML Treatment for Neoarthrinium urticae [file mycokeys.92.86521-treatment5.xml]

<!DOCTYPE tp:taxon-treatment
  PUBLIC "-//TaxonX//DTD Taxonomic Treatment Publishing DTD v0 20100105//EN" "tax-treatment-NSO.dtd">
<tp:taxon-treatment xmlns:tp="http://www.plazi.org/taxpub"><tp:treatment-meta><kwd-group><label>Taxon classification</label><kwd>
                <named-content content-type="kingdom">Fungi</named-content>
              </kwd><kwd>
                <named-content content-type="order">Amphisphaeriales</named-content>
              </kwd><kwd>
                <named-content content-type="family">Apiosporaceae</named-content>
              </kwd></kwd-group><mixed-citation publication-type="journal"><person-group><name><surname>Jiang</surname><given-names>Ning</given-names></name><name><surname>Voglmayr</surname><given-names>Hermann</given-names></name><name><surname>Ma</surname><given-names>Chun-Yan</given-names></name><name><surname>Xue</surname><given-names>Han</given-names></name><name><surname>Piao</surname><given-names>Chun-Gen</given-names></name><name><surname>Li</surname><given-names>Yong</given-names></name></person-group><article-title>﻿A new <italic><tp:taxon-name><tp:taxon-name-part taxon-name-part-type="genus" reg="Arthrinium">Arthrinium</tp:taxon-name-part></tp:taxon-name></italic>-like genus of <tp:taxon-name><tp:taxon-name-part taxon-name-part-type="order">Amphisphaeriales</tp:taxon-name-part></tp:taxon-name> in China</article-title><source>MycoKeys</source><day>01</day><month>08</month><year>2022</year><volume>92</volume><fpage>27</fpage><lpage>43</lpage><pub-id pub-id-type="doi">10.3897/mycokeys.92.86521</pub-id></mixed-citation></tp:treatment-meta><tp:nomenclature><label>﻿</label><tp:taxon-name>
              <object-id xmlns:xlink="http://www.w3.org/1999/xlink" content-type="arpha" xlink:type="simple">AC635989-1929-5909-8FE9-29C2E571041F</object-id>
              <tp:taxon-name-part taxon-name-part-type="genus" reg="Neoarthrinium">Neoarthrinium</tp:taxon-name-part>
              <tp:taxon-name-part taxon-name-part-type="species" reg="urticae">urticae</tp:taxon-name-part>
              <object-id xmlns:xlink="http://www.w3.org/1999/xlink" content-type="mycobank" xlink:type="simple">843848</object-id>
            </tp:taxon-name><tp:taxon-authority>(M.B. Ellis) Ning Jiang</tp:taxon-authority><tp:taxon-status xmlns:xlink="http://www.w3.org/1999/xlink" xlink:type="simple">comb. nov.</tp:taxon-status></tp:nomenclature><tp:treatment-sec sec-type="Basionym" id="SECID0E1LDK"><title>Basionym.</title><p><italic><tp:taxon-name><tp:taxon-name-part taxon-name-part-type="genus" reg="Arthrinium">Arthrinium</tp:taxon-name-part><tp:taxon-name-part taxon-name-part-type="species" reg="urticae">urticae</tp:taxon-name-part></tp:taxon-name></italic> M.B. Ellis, Mycol. Pap. 103: 16 (1965)</p></tp:treatment-sec><tp:treatment-sec sec-type="notes" id="SECID0ELMDK"><title>Notes.</title><p>The possibility that <italic><tp:taxon-name><tp:taxon-name-part taxon-name-part-type="genus" reg="Apiosporella">Apiosporella</tp:taxon-name-part><tp:taxon-name-part taxon-name-part-type="species" reg="urticae">urticae</tp:taxon-name-part></tp:taxon-name></italic> (Rehm) Höhn. is the sexual morph of <italic><tp:taxon-name><tp:taxon-name-part taxon-name-part-type="genus" reg="Arthrinium">Arthrinium</tp:taxon-name-part><tp:taxon-name-part taxon-name-part-type="species" reg="urticae">urticae</tp:taxon-name-part></tp:taxon-name></italic> is raised by the fact that both share the same host (<italic><tp:taxon-name><tp:taxon-name-part taxon-name-part-type="genus" reg="Urtica">Urtica</tp:taxon-name-part></tp:taxon-name></italic>) and are classified as members of the <tp:taxon-name><tp:taxon-name-part taxon-name-part-type="genus" reg="Apiosporaceae">Apiosporaceae</tp:taxon-name-part></tp:taxon-name> (Index Fungorum, accessed 4 July 2022). This evidence would have far reaching nomenclatural consequences not only for species, but also for generic classification, as <italic><tp:taxon-name><tp:taxon-name-part taxon-name-part-type="genus" reg="Apiosporella">Apiosporella</tp:taxon-name-part></tp:taxon-name></italic> (<xref ref-type="bibr" rid="B13">Höhnel 1909</xref>) may then qualify for an older genus name to be used for <italic><tp:taxon-name><tp:taxon-name-part taxon-name-part-type="genus" reg="Neoarthrinium">Neoarthrinium</tp:taxon-name-part></tp:taxon-name></italic>. However, according to L. Holm, the holotype specimen of its basionym, <italic><tp:taxon-name><tp:taxon-name-part taxon-name-part-type="genus" reg="Apiospora">Apiospora</tp:taxon-name-part><tp:taxon-name-part taxon-name-part-type="species" reg="urticae">urticae</tp:taxon-name-part></tp:taxon-name></italic> (S-F12119), represents a very different fungus, <italic><tp:taxon-name><tp:taxon-name-part taxon-name-part-type="genus" reg="Didymella">Didymella</tp:taxon-name-part><tp:taxon-name-part taxon-name-part-type="species" reg="eupyrena">eupyrena</tp:taxon-name-part></tp:taxon-name></italic> (<tp:taxon-name><tp:taxon-name-part taxon-name-part-type="family">Didymellaceae</tp:taxon-name-part></tp:taxon-name>, <tp:taxon-name><tp:taxon-name-part taxon-name-part-type="order">Pleosporales</tp:taxon-name-part></tp:taxon-name>, <tp:taxon-name><tp:taxon-name-part taxon-name-part-type="class">Dothideomycetes</tp:taxon-name-part></tp:taxon-name>; <ext-link xmlns:xlink="http://www.w3.org/1999/xlink" xlink:type="simple" ext-link-type="uri" xlink:href="https://herbarium.nrm.se/specimens/F12119">https://herbarium.nrm.se/specimens/F12119</ext-link>, accessed 4 July 2022). The status of the genus <italic><tp:taxon-name><tp:taxon-name-part taxon-name-part-type="genus" reg="Apiosporella">Apiosporella</tp:taxon-name-part></tp:taxon-name></italic> is still unclear because <xref ref-type="bibr" rid="B13">Höhnel (1909)</xref> did not choose a type from the six different species included in the genus. However, none of the original species is a close relative of <tp:taxon-name><tp:taxon-name-part taxon-name-part-type="genus" reg="Apiosporaceae">Apiosporaceae</tp:taxon-name-part></tp:taxon-name> or <italic><tp:taxon-name><tp:taxon-name-part taxon-name-part-type="genus" reg="Neoarthrinium">Neoarthrinium</tp:taxon-name-part></tp:taxon-name></italic>; therefore, <italic><tp:taxon-name><tp:taxon-name-part taxon-name-part-type="genus" reg="Apiosporella">Apiosporella</tp:taxon-name-part></tp:taxon-name></italic> should be excluded from <tp:taxon-name><tp:taxon-name-part taxon-name-part-type="genus" reg="Apiosporaceae">Apiosporaceae</tp:taxon-name-part></tp:taxon-name>.</p><p>No sequence data are available for isolates from the type host <italic><tp:taxon-name><tp:taxon-name-part taxon-name-part-type="genus" reg="Urtica">Urtica</tp:taxon-name-part><tp:taxon-name-part taxon-name-part-type="species" reg="dioica">dioica</tp:taxon-name-part></tp:taxon-name></italic> L. (<tp:taxon-name><tp:taxon-name-part taxon-name-part-type="family">Urticaceae</tp:taxon-name-part></tp:taxon-name>). The single culture sequenced (IMI 326344) was isolated from unidentified leaf litter collected in India. Additional molecular studies on verified isolates from <italic><tp:taxon-name><tp:taxon-name-part taxon-name-part-type="genus" reg="Urtica">Urtica</tp:taxon-name-part></tp:taxon-name></italic> collected in Europe are necessary to reveal whether IMI 326344 represents true <italic><tp:taxon-name><tp:taxon-name-part taxon-name-part-type="genus" reg="Neoarthrinium">N.</tp:taxon-name-part><tp:taxon-name-part taxon-name-part-type="species" reg="urticae">urticae</tp:taxon-name-part></tp:taxon-name></italic>. However, <italic><tp:taxon-name><tp:taxon-name-part taxon-name-part-type="genus" reg="Neoarthrinium">N.</tp:taxon-name-part><tp:taxon-name-part taxon-name-part-type="species" reg="urticae">urticae</tp:taxon-name-part></tp:taxon-name></italic> appears to be very rare and we are unaware of any additional collections with the exception of the type.</p></tp:treatment-sec><ref-list><ref id="B13"><mixed-citation xmlns:xlink="http://www.w3.org/1999/xlink" xlink:type="simple"><person-group><name name-style="western"><surname>Höhnel</surname><given-names>FXR</given-names></name></person-group> (<year>1909</year>) <article-title>Fragmente zur Mykologie (VIII. Mitteilung, Nr. 354 bis 406). Sitzungsberichte der Kaiserlichen Akademie der Wissenschaften in Wien Mathematisch-Naturwissenschaftliche Klasse, Abt.</article-title><volume>1</volume>(<issue>118</issue>): <fpage>1157</fpage>–<lpage>1246</lpage>.</mixed-citation></ref></ref-list></tp:taxon-treatment>
